# Supplementary material for: Self-assessed vs. reported digital competence among health students in Germany, Ukraine and Kazakhstan: a DigComp 2.2–based cross-sectional study
Source: Front Health Serv. 2025 Nov 26;5:1673120. doi: 10.3389/frhs.2025.1673120 (PMC12689590; doi:10.3389/frhs.2025.1673120)
Supplement: Supplementary file 1 [file Datasheet1.csv]

D001	D003	D101_01	D101_02	D101_03	D102_01	D201_01	D201_02	D301_01	D301_02	D301_03	D401_01	D401_02	D401_03	D501_01	D501_02	D501_03	D501_04	Country	D1_total	D2_total	D3_total	D4_total	D5_total
2	-1	5	5	5		5	5	5	5	5	5	5	5	3	5	5	5	1	5	5	5	5	4,5
2	-1	1	1	1		2	2	3	3	3	3	3	3	2	3	3	3	1	1	2	3	3	2,75
1	-1	3	4	4		3	5	1	2	4	3	2	4	5	4	3	3	1	3,66666666666667	4	2,33333333333333	3	3,75
2	-1	3	3	3		3	3	3	1	3	3	3	3	3	3	3	4	1	3	3	2,33333333333333	3	3,25
1	6	5	5	5	osint	3	3	5	5	5	5	4	5	4	4	3	4	1	5	3	5	4,66666666666667	3,75
2	-1	3	3	3		3	3	3	1	1	4	2	2	4	4	3	3	1	3	3	1,66666666666667	2,66666666666667	3,5
2	-1	4	4	4		4	4	4	4	4	4	4	4	4	4	4	4	1	4	4	4	4	4
-9	-9	-9	-9	-9		-9	-9	-9	-9	-9	-9	-9	-9	-9	-9	-9	-9	1
2	-1	1	1	1		1	1	5	5	-9	5	5	5	5	5	5	5	1	1	1		5	5
2	-1	1	5	1		1	5	1	5	1	5	1	5	5	5	1	1	1	2,33333333333333	3	2,33333333333333	3,66666666666667	3
2	-1	5	5	5		5	5	5	5	5	5	5	5	5	1	5	1	1	5	5	5	5	3
2	-1	3	3	3		5	5	3	3	3	3	3	3	3	3	3	3	1	3	5	3	3	3
1	-1	5	4	4		3	3	1	1	1	5	5	5	4	4	4	2	1	4,33333333333333	3	1	5	3,5
2	2	4	4	4		4	3	3	3	3	4	4	4	4	4	4	4	1	4	3,5	3	4	4
2	6	5	4	3		3	2	3	2	4	4	3	3	5	5	4	5	1	4	2,5	3	3,33333333333333	4,75
1	-1	5	4	4		4	3	3	2	3	4	4	4	4	4	4	4	1	4,33333333333333	3,5	2,66666666666667	4	4
2	-1	4	4	5	Firstly say smth related to the search and if I don't kill find anything, I narrow it down.	4	4	3	1	3	5	4	4	3	4	3	3	1	4,33333333333333	4	2,33333333333333	4,33333333333333	3,25
1	-1	4	3	4		3	3	3	2	3	3	3	2	4	3	2	3	1	3,66666666666667	3	2,66666666666667	2,66666666666667	3
2	-1	5	1	1		5	5	5	5	5	5	5	5	5	5	5	5	1	2,33333333333333	5	5	5	5
2	-1	3	5	3		5	3	3	5	2	5	5	2	5	5	3	3	1	3,66666666666667	4	3,33333333333333	4	4
2	-1	3	5	4		4	3	4	4	4	5	4	4	4	4	4	4	1	4	3,5	4	4,33333333333333	4
2	-1	3	3	4		3	3	3	3	3	2	3	2	3	3	2	3	1	3,33333333333333	3	3	2,33333333333333	2,75
2	-1	5	5	5		4	4	2	2	3	4	5	4	4	4	3	3	1	5	4	2,33333333333333	4,33333333333333	3,5
2	6	4	4	4		4	4	3	3	3	3	3	4	-9	-9	-9	-9	1	4	4	3	3,33333333333333
1	-1	4	4	4		4	4	3	2	3	3	2	3	4	4	4	4	1	4	4	2,66666666666667	2,66666666666667	4
2	-1	4	4	4		3	2	1	1	2	4	3	3	3	4	3	4	1	4	2,5	1,33333333333333	3,33333333333333	3,5
1	-1	5	5	5		5	5	5	5	5	5	5	5	1	5	5	5	1	5	5	5	5	4
2	-1	4	4	5		4	5	3	2	4	4	3	4	4	4	4	4	1	4,33333333333333	4,5	3	3,66666666666667	4
1	-1	4	3	3		4	3	3	3	3	3	4	3	3	4	4	4	1	3,33333333333333	3,5	3	3,33333333333333	3,75
2	-1	3	3	2		5	5	3	4	4	3	4	5	5	5	5	4	1	2,66666666666667	5	3,66666666666667	4	4,75
2	-1	4	3	4		3	3	3	3	3	3	3	3	4	3	3	4	1	3,66666666666667	3	3	3	3,5
1	1	5	5	1		1	1	5	1	1	5	1	1	1	1	5	5	1	3,66666666666667	1	2,33333333333333	2,33333333333333	3
2	-1	1	5	5		5	1	1	5	5	5	1	5	1	5	5	5	1	3,66666666666667	3	3,66666666666667	3,66666666666667	4
1	1	3	3	3		4	4	3	3	3	3	3	3	3	3	3	3	1	3	4	3	3	3
1	-1	5	5	5		1	5	5	1	5	5	5	5	3	5	4	4	1	5	3	3,66666666666667	5	4
2	6	1	1	1		1	1	1	1	1	1	1	1	1	1	1	1	1	1	1	1	1	1
2	1	5	5	5		1	1	1	1	1	5	5	1	4	1	1	1	1	5	1	1	3,66666666666667	1,75
1	1	5	5	5		4	5	4	5	5	5	5	5	5	5	5	5	1	5	4,5	4,66666666666667	5	5
2	2	4	2	3		4	4	1	2	2	4	4	4	3	5	3	3	1	3	4	1,66666666666667	4	3,5
1	3	5	5	5		5	5	5	1	5	5	5	5	5	5	5	5	1	5	5	3,66666666666667	5	5
2	1	3	5	3		3	3	3	3	3	2	3	3	5	5	5	5	1	3,66666666666667	3	3	2,66666666666667	5
2	5	5	5	5		5	5	5	5	5	5	5	5	5	5	5	5	1	5	5	5	5	5
2	2	5	5	5		1	1	1	1	5	5	1	1	1	5	1	1	1	5	1	2,33333333333333	2,33333333333333	2
2	-1	4	4	4		3	3	4	4	4	4	3	4	3	4	4	3	1	4	3	4	3,66666666666667	3,5
2	-1	5	5	5		4	4	2	2	2	3	3	3	4	4	4	4	1	5	4	2	3	4
2	-1	3	3	4		2	2	3	3	2	2	2	2	2	3	2	3	1	3,33333333333333	2	2,66666666666667	2	2,5
-9	3	4	3	2		5	5	5	5	5	3	3	1	1	1	1	5	1	3	5	5	2,33333333333333	2
-9	5	1	-9	1		5	5	1	1	1	1	1	3	3	3	3	2	1		5	1	1,66666666666667	2,75
2	-1	5	5	5		5	5	5	5	5	5	5	5	5	5	5	5	1	5	5	5	5	5
2	6	2	3	3		3	4	1	2	3	3	2	2	2	3	2	3	1	2,66666666666667	3,5	2	2,33333333333333	2,5
2	-1	5	5	5		5	3	4	3	5	3	3	5	2	2	3	3	1	5	4	4	3,66666666666667	2,5
2	-1	1	1	1		1	1	1	1	1	1	-9	1	-9	1	-9	-9	1	1	1	1
2	-1	3	3	3		3	2	2	3	3	2	3	3	2	3	3	3	1	3	2,5	2,66666666666667	2,66666666666667	2,75
2	-1	5	5	5		5	5	5	5	5	5	5	5	5	5	5	5	1	5	5	5	5	5
2	-1	3	4	4		3	3	4	3	4	4	4	3	3	4	3	4	1	3,66666666666667	3	3,66666666666667	3,66666666666667	3,5
-9	-9	-9	-9	-9		-9	-9	-9	-9	-9	-9	-9	-9	-9	-9	-9	-9	2
2	5	3	3	3	Google	2	2	2	2	2	2	2	2	2	2	2	2	2	3	2	2	2	2
1	-1	5	5	5	Stating exact words, marking them in a right way, using reliable information sources	2	1	1	1	1	4	3	1	5	4	2	2	2	5	1,5	1	2,66666666666667	3,25
1	2	3	5	5		5	5	5	2	3	4	2	1	5	4	4	3	2	4,33333333333333	5	3,33333333333333	2,33333333333333	4
2	-1	5	5	5		5	5	5	1	1	5	5	5	5	5	5	5	2	5	5	2,33333333333333	5	5
2	-1	4	5	4	Searching in many sources of information, comparing info, received from ukrainian and international sources. I critically evalua	5	5	3	4	5	5	5	5	5	4	4	4	2	4,33333333333333	5	4	5	4,25
2	-1	5	5	5	Specificity, clarity, correct wording of the request. Using only reliable sources.	5	5	5	4	5	5	5	5	5	5	5	5	2	5	5	4,66666666666667	5	5
1	2	4	4	5		4	5	3	3	4	4	4	5	4	5	4	5	2	4,33333333333333	4,5	3,33333333333333	4,33333333333333	4,5
2	6	3	1	3		2	5	2	1	2	5	1	5	4	2	4	4	2	2,33333333333333	3,5	1,66666666666667	3,66666666666667	3,5
2	6	3	2	4		4	2	2	3	3	4	3	4	4	3	4	4	2	3	3	2,66666666666667	3,66666666666667	3,75
1	-1	4	4	5		3	2	3	4	3	5	5	5	5	5	4	5	2	4,33333333333333	2,5	3,33333333333333	5	4,75
2	6	3	3	3	Identify key concept - found few different resources - research and analysis - forms two best thesis - combine both with real li	3	3	3	4	4	1	4	4	5	4	4	4	2	3	3	3,66666666666667	3	4,25
2	-1	5	4	5		5	5	4	3	3	3	3	3	4	4	3	3	2	4,66666666666667	5	3,33333333333333	3	3,5
1	-1	4	4	4		4	4	3	3	3	5	4	4	4	4	4	4	2	4	4	3	4,33333333333333	4
2	-1	5	4	5		3	3	3	4	4	2	2	2	2	4	4	4	2	4,66666666666667	3	3,66666666666667	2	3,5
2	-1	3	4	3		4	3	4	2	2	4	3	2	3	3	3	4	2	3,33333333333333	3,5	2,66666666666667	3	3,25
2	-1	3	3	3		3	4	2	2	3	4	3	3	4	3	2	3	2	3	3,5	2,33333333333333	3,33333333333333	3
2	3	3	3	3		4	3	3	2	2	3	2	2	3	2	3	4	2	3	3,5	2,33333333333333	2,33333333333333	3
1	5	4	4	4	Search by keyword or indicated universities	4	3	3	3	4	5	4	4	4	4	4	3	2	4	3,5	3,33333333333333	4,33333333333333	3,75
2	2	4	4	3		3	3	3	2	2	4	4	4	3	2	4	3	2	3,66666666666667	3	2,33333333333333	4	3
2	-1	3	3	3		2	3	2	3	4	1	1	1	2	3	2	1	2	3	2,5	3	1	2
2	4	4	3	4		3	4	3	3	3	4	3	3	3	4	3	3	2	3,66666666666667	3,5	3	3,33333333333333	3,25
2	2	5	5	5	keywords, searching information only on professional resources	2	4	3	2	3	4	4	4	4	4	3	4	2	5	3	2,66666666666667	4	3,75
2	3	3	4	3		4	3	3	4	4	4	4	4	4	3	4	3	2	3,33333333333333	3,5	3,66666666666667	4	3,5
2	5	3	3	3		3	3	4	3	3	4	4	3	3	3	3	4	2	3	3	3,33333333333333	3,66666666666667	3,25
2	2	5	4	4		4	4	4	4	4	4	4	4	4	4	5	4	2	4,33333333333333	4	4	4	4,25
2	2	4	3	3		3	4	3	2	2	5	5	4	4	4	3	3	2	3,33333333333333	3,5	2,33333333333333	4,66666666666667	3,5
2	3	5	4	5		4	5	3	3	3	3	3	2	4	3	2	3	2	4,66666666666667	4,5	3	2,66666666666667	3
1	2	5	5	5		3	3	3	3	3	3	3	3	5	5	5	5	2	5	3	3	3	5
2	3	3	3	3		3	3	2	3	3	3	2	3	3	4	3	4	2	3	3	2,66666666666667	2,66666666666667	3,5
2	6	5	5	5		5	5	3	4	2	3	3	3	4	5	3	5	2	5	5	3	3	4,25
2	-1	5	5	5		5	5	5	5	5	5	5	5	5	5	5	5	2	5	5	5	5	5
2	-1	3	3	3		3	3	3	3	3	3	3	3	3	2	3	3	2	3	3	3	3	2,75
3	2	4	4	4		4	4	2	3	3	4	3	4	3	3	3	4	2	4	4	2,66666666666667	3,66666666666667	3,25
2	1	3	3	3		3	3	3	3	3	3	3	3	3	3	3	3	2	3	3	3	3	3
2	-1	3	3	3		4	4	3	4	3	4	3	3	4	2	4	3	2	3	4	3,33333333333333	3,33333333333333	3,25
2	-1	3	3	3		3	2	3	3	3	2	3	3	3	3	3	3	2	3	2,5	3	2,66666666666667	3
1	2	3	3	3		3	3	5	5	5	5	5	5	5	5	5	5	2	3	3	5	5	5
2	-1	4	3	4		2	2	3	2	3	3	3	3	3	3	3	3	2	3,66666666666667	2	2,66666666666667	3	3
2	4	3	3	4		2	2	1	2	2	3	3	3	4	4	3	3	2	3,33333333333333	2	1,66666666666667	3	3,5
2	2	3	4	4		4	3	4	2	4	4	4	4	3	3	3	3	2	3,66666666666667	3,5	3,33333333333333	4	3
1	5	2	2	5		3	5	2	2	2	5	5	5	2	2	2	2	2	3	4	2	5	2
2	5	3	3	4		3	4	4	4	5	5	5	4	4	4	4	3	2	3,33333333333333	3,5	4,33333333333333	4,66666666666667	3,75
2	6	5	4	5		5	4	3	3	3	5	3	3	3	3	3	3	2	4,66666666666667	4,5	3	3,66666666666667	3
2	4	3	4	4		3	3	4	4	4	4	3	3	3	4	3	4	2	3,66666666666667	3	4	3,33333333333333	3,5
2	2	4	4	4		5	5	5	5	5	5	5	5	5	5	5	5	2	4	5	5	5	5
1	6	4	4	4		4	4	1	1	4	3	4	3	5	3	4	2	2	4	4	2	3,33333333333333	3,5
1	6	3	3	3		4	2	3	4	3	4	5	4	3	2	4	3	2	3	3	3,33333333333333	4,33333333333333	3
1	1	5	5	5		4	5	3	4	5	5	4	5	5	5	4	5	2	5	4,5	4	4,66666666666667	4,75
2	3	1	1	1		1	1	1	1	1	1	1	1	1	1	1	1	2	1	1	1	1	1
2	5	4	4	4		4	4	3	3	3	3	3	3	4	4	4	4	2	4	4	3	3	4
2	6	3	3	3		3	3	3	3	3	3	3	3	2	2	2	2	2	3	3	3	3	2
1	1	1	5	5		2	2	1	5	5	1	1	5	-9	5	5	5	2	3,66666666666667	2	3,66666666666667	2,33333333333333
2	5	3	2	4	Address search. Semantic search. Document search	3	4	1	1	2	1	1	1	3	3	3	2	2	3	3,5	1,33333333333333	1	2,75
1	3	3	3	4		3	3	3	2	3	4	3	4	3	4	4	4	2	3,33333333333333	3	2,66666666666667	3,66666666666667	3,75
2	1	4	4	4	Choosing search terms. Searching with keywords. Searching for exact phrases. Using truncated and wildcard searches.	4	4	1	2	3	4	4	4	4	4	4	4	2	4	4	2	4	4
3	5	4	3	3	navigation	3	3	2	2	2	2	2	2	3	3	3	3	2	3,33333333333333	3	2	2	3
2	1	2	2	2		3	3	2	3	2	2	2	2	2	2	2	2	2	2	3	2,33333333333333	2	2
2	1	2	2	2		3	1	3	3	1	3	2	2	2	3	2	3	2	2	2	2,33333333333333	2,33333333333333	2,5
1	6	2	2	3	.	3	3	3	3	3	3	3	3	3	3	3	3	2	2,33333333333333	3	3	3	3
2	5	2	5	5		3	4	5	5	5	5	5	5	3	2	3	2	2	4	3,5	5	5	2,5
2	-1	3	3	3		2	3	1	1	1	2	4	3	3	4	3	3	2	3	2,5	1	3	3,25
1	-1	4	4	4		3	4	3	3	3	3	3	3	3	3	3	3	2	4	3,5	3	3	3
2	5	4	4	3		3	4	3	4	4	4	4	4	4	4	5	4	2	3,66666666666667	3,5	3,66666666666667	4	4,25
2	-1	5	5	5		5	5	5	5	5	5	5	5	1	5	5	1	2	5	5	5	5	3
1	-1	3	3	3		4	2	3	3	3	3	5	3	5	5	5	5	2	3	3	3	3,66666666666667	5
2	-1	4	4	5		4	4	4	3	4	4	4	3	5	4	4	4	2	4,33333333333333	4	3,66666666666667	3,66666666666667	4,25
2	6	3	3	3		3	3	3	3	3	3	3	3	3	3	3	3	2	3	3	3	3	3
2	-1	5	5	5		4	4	1	3	3	5	5	5	5	4	4	5	2	5	4	2,33333333333333	5	4,5
2	3	5	5	4		4	4	4	4	3	3	3	2	4	4	4	4	2	4,66666666666667	4	3,66666666666667	2,66666666666667	4
2	1	4	3	4		4	4	4	3	4	5	3	3	4	4	3	4	2	3,66666666666667	4	3,66666666666667	3,66666666666667	3,75
2	1	3	3	3		3	4	3	3	3	4	4	4	4	4	3	3	2	3	3,5	3	4	3,5
2	3	5	5	1		1	5	5	1	1	5	1	1	5	5	1	1	2	3,66666666666667	3	2,33333333333333	2,33333333333333	3
1	-1	3	3	3		3	3	3	3	3	3	3	3	3	3	3	3	2	3	3	3	3	3
2	1	3	3	3		4	5	3	1	2	5	4	4	4	4	4	4	2	3	4,5	2	4,33333333333333	4
2	-1	2	2	2		2	2	2	2	3	2	2	1	2	2	2	2	2	2	2	2,33333333333333	1,66666666666667	2
1	-1	2	3	3		3	3	1	1	3	2	2	2	2	5	3	2	2	2,66666666666667	3	1,66666666666667	2	3
2	1	5	5	5		5	5	3	5	5	5	5	5	5	5	5	5	2	5	5	4,33333333333333	5	5
1	3	1	1	1		1	1	1	1	1	1	1	1	1	1	1	2	2	1	1	1	1	1,25
2	4	5	5	-9		5	5	5	5	-9	3	4	3	3	3	-9	3	2		5		3,33333333333333
2	-1	3	3	3		3	3	3	3	3	3	3	3	3	3	3	3	2	3	3	3	3	3
1	-1	4	2	3		2	3	4	3	3	5	3	5	4	3	4	3	2	3	2,5	3,33333333333333	4,33333333333333	3,5
1	-1	4	4	4		3	3	3	2	4	5	5	5	4	3	4	4	2	4	3	3	5	3,75
2	-1	4	4	4		4	4	5	4	3	4	4	5	4	4	4	4	2	4	4	4	4,33333333333333	4
2	6	3	3	3		3	3	3	3	3	3	3	3	3	3	3	3	2	3	3	3	3	3
2	-1	2	1	2		3	4	2	1	2	4	1	1	3	2	2	2	2	1,66666666666667	3,5	1,66666666666667	2	2,25
2	-1	5	5	5		5	5	5	5	5	5	5	5	5	5	5	5	2	5	5	5	5	5
2	6	3	3	3		3	3	3	3	3	3	3	3	3	3	3	3	2	3	3	3	3	3
2	6	3	3	3		4	5	1	2	2	2	2	2	3	4	2	2	2	3	4,5	1,66666666666667	2	2,75
2	1	2	2	2		2	3	2	3	2	2	2	2	3	2	1	1	2	2	2,5	2,33333333333333	2	1,75
2	-1	3	3	3		3	3	3	3	3	3	3	3	3	3	3	3	2	3	3	3	3	3
2	6	5	5	5	???????? ?????? ?? ???????? ????????, ?????????? ?? ??????? ??????????, ??????? ?? ?????? ? ??????? ????????? ?????, ????????? ?	4	4	2	2	3	4	3	3	4	4	3	5	2	5	4	2,33333333333333	3,33333333333333	4
2	3	3	4	4		3	3	3	3	4	4	3	3	3	4	4	3	2	3,66666666666667	3	3,33333333333333	3,33333333333333	3,5
1	-1	4	4	4		3	3	3	3	3	3	4	3	4	3	3	3	2	4	3	3	3,33333333333333	3,25
1	5	3	2	3		3	3	3	2	3	3	3	4	4	3	3	3	2	2,66666666666667	3	2,66666666666667	3,33333333333333	3,25
1	4	5	3	3		4	4	4	2	3	4	4	4	4	4	4	3	2	3,66666666666667	4	3	4	3,75
2	6	3	3	3		3	3	2	4	3	3	3	3	4	4	3	4	2	3	3	3	3	3,75
2	6	1	1	1		1	1	5	1	5	5	1	5	1	5	1	5	2	1	1	3,66666666666667	3,66666666666667	3
2	-1	4	4	5		3	4	1	2	3	4	4	3	5	4	4	2	2	4,33333333333333	3,5	2	3,66666666666667	3,75
2	6	5	5	5		5	1	1	1	5	5	1	1	5	1	1	5	2	5	3	2,33333333333333	2,33333333333333	3
2	-1	3	3	3		3	2	1	2	2	3	3	3	4	3	3	3	2	3	2,5	1,66666666666667	3	3,25
1	5	3	3	3		3	3	4	4	5	4	4	5	3	5	5	4	2	3	3	4,33333333333333	4,33333333333333	4,25
2	5	1	1	1		2	4	3	5	3	3	3	3	3	3	3	3	2	1	3	3,66666666666667	3	3
1	-1	4	3	3		3	3	3	2	3	3	3	3	3	3	3	3	2	3,33333333333333	3	2,66666666666667	3	3
1	5	3	3	3		3	3	3	3	3	2	2	2	2	2	2	2	2	3	3	3	2	2
2	5	4	5	5		5	3	3	3	3	3	3	3	2	3	3	3	2	4,66666666666667	4	3	3	2,75
1	1	5	5	5		4	3	5	3	4	5	3	2	3	4	4	3	2	5	3,5	4	3,33333333333333	3,5
1	5	3	3	3		2	2	2	2	2	1	1	1	2	3	2	1	2	3	2	2	1	2
2	5	5	5	5		4	4	4	3	4	4	4	4	4	4	4	4	2	5	4	3,66666666666667	4	4
2	3	4	5	5		4	4	4	4	4	4	4	2	3	3	3	3	2	4,66666666666667	4	4	3,33333333333333	3
2	6	3	3	4		3	3	2	1	2	3	2	2	3	3	3	4	2	3,33333333333333	3	1,66666666666667	2,33333333333333	3,25
1	5	4	4	4		3	3	3	2	4	4	4	4	4	4	4	4	2	4	3	3	4	4
2	3	3	3	2		2	2	3	3	3	2	2	2	2	2	2	2	2	2,66666666666667	2	3	2	2
2	2	3	3	3		3	3	3	3	3	4	4	4	4	4	4	4	2	3	3	3	4	4
1	5	5	5	5	I use search directories, web page indexes, and link collections.	4	5	4	5	5	5	5	5	5	5	5	4	2	5	4,5	4,66666666666667	5	4,75
2	6	3	3	3		2	2	2	2	2	3	2	2	3	3	3	3	2	3	2	2	2,33333333333333	3
2	6	3	4	4		4	4	3	2	4	3	2	3	3	3	3	3	2	3,66666666666667	4	3	2,66666666666667	3
1	5	4	5	5	medical protocols, research, articles, specialized literature	4	3	3	3	3	4	4	4	5	4	4	3	2	4,66666666666667	3,5	3	4	4
2	2	3	3	3		4	4	3	3	3	2	2	2	3	3	3	3	2	3	4	3	2	3
2	5	5	5	5		5	5	3	3	4	3	3	3	4	5	5	5	2	5	5	3,33333333333333	3	4,75
2	-1	4	3	4		4	3	5	5	5	5	5	5	5	4	5	5	2	3,66666666666667	3,5	5	5	4,75
2	-1	4	2	5		2	3	3	3	3	3	3	4	4	3	3	3	2	3,66666666666667	2,5	3	3,33333333333333	3,25
-1	5	1	5	1		1	5	1	5	5	5	5	5	5	5	5	5	2	2,33333333333333	3	3,66666666666667	5	5
2	-1	4	3	3		3	3	3	4	3	3	3	3	3	3	3	3	2	3,33333333333333	3	3,33333333333333	3	3
2	-1	3	3	3		3	3	3	2	1	3	3	3	3	3	2	2	2	3	3	2	3	2,5
2	6	1	1	1		1	1	1	1	1	1	1	1	1	5	5	5	2	1	1	1	1	4
1	2	4	3	4		3	3	4	2	2	4	4	4	4	3	4	5	2	3,66666666666667	3	2,66666666666667	4	4
1	1	4	4	3		3	3	3	3	4	4	3	4	5	5	5	4	2	3,66666666666667	3	3,33333333333333	3,66666666666667	4,75
1	2	4	4	4		4	4	5	5	5	4	5	4	5	5	5	5	2	4	4	5	4,33333333333333	5
2	-1	3	1	4		2	3	1	2	3	4	2	3	3	3	3	3	2	2,66666666666667	2,5	2	3	3
2	6	5	5	5	choosing effective search terms	3	3	2	2	2	1	1	2	3	4	3	3	2	5	3	2	1,33333333333333	3,25
2	4	1	1	1		1	1	1	1	1	1	1	1	1	1	1	1	2	1	1	1	1	1
2	-1	3	3	5		2	3	2	2	2	4	4	3	5	4	3	2	2	3,66666666666667	2,5	2	3,66666666666667	3,5
1	-1	5	5	5		5	5	5	5	5	5	5	5	5	5	5	5	2	5	5	5	5	5
2	2	3	3	4		3	4	2	2	2	4	3	2	4	4	3	2	2	3,33333333333333	3,5	2	3	3,25
2	1	5	5	5		2	3	1	4	4	5	3	5	4	4	4	5	2	5	2,5	3	4,33333333333333	4,25
2	6	5	5	5		5	5	3	3	3	3	3	3	3	3	3	3	2	5	5	3	3	3
1	1	5	5	5		5	5	5	5	5	5	5	5	3	3	3	3	2	5	5	5	5	3
2	6	5	5	5		4	4	3	4	3	4	5	3	4	4	2	2	2	5	4	3,33333333333333	4	3
1	-1	5	4	5		2	5	4	1	3	5	5	5	3	5	4	5	2	4,66666666666667	3,5	2,66666666666667	5	4,25
2	6	3	3	3		3	3	3	3	3	3	3	3	3	3	3	3	2	3	3	3	3	3
2	3	3	3	3		-9	-9	3	3	3	3	3	3	3	3	3	3	2	3		3	3	3
2	-1	3	2	3		4	3	3	2	2	4	3	2	2	2	2	2	2	2,66666666666667	3,5	2,33333333333333	3	2
2	-1	2	2	2		2	2	2	2	2	2	2	2	2	2	2	2	2	2	2	2	2	2
2	2	5	5	5		5	5	5	5	5	5	5	5	5	5	3	5	2	5	5	5	5	4,5
2	-1	2	2	2		3	3	2	2	2	3	2	3	3	4	4	3	2	2	3	2	2,66666666666667	3,5
2	2	1	1	5		1	1	1	1	1	1	2	3	4	4	3	3	2	2,33333333333333	1	1	2	3,5
2	1	3	2	4		3	4	2	5	3	3	3	3	5	4	3	4	2	3	3,5	3,33333333333333	3	4
2	6	3	4	4		3	3	3	3	3	3	3	3	3	3	3	3	2	3,66666666666667	3	3	3	3
2	5	3	3	3		3	3	3	3	3	3	3	3	3	3	3	3	2	3	3	3	3	3
2	2	5	5	5		4	3	3	3	3	3	4	3	4	4	4	4	2	5	3,5	3	3,33333333333333	4
1	-1	3	3	4		4	4	4	3	4	3	5	4	3	3	3	3	2	3,33333333333333	4	3,66666666666667	4	3
1	1	3	3	3		4	4	2	3	3	3	3	3	3	3	3	3	2	3	4	2,66666666666667	3	3
2	-1	3	4	4		3	4	3	4	3	3	3	3	3	3	3	3	2	3,66666666666667	3,5	3,33333333333333	3	3
1	6	4	2	4		3	4	3	3	3	4	4	4	3	3	3	3	2	3,33333333333333	3,5	3	4	3
2	3	3	3	3		3	3	3	3	3	3	3	3	3	3	3	-9	2	3	3	3	3
2	-1	4	3	2		2	4	2	4	2	3	3	3	4	3	3	3	2	3	3	2,66666666666667	3	3,25
2	5	3	2	3		3	4	1	3	3	5	3	3	3	2	2	1	2	2,66666666666667	3,5	2,33333333333333	3,66666666666667	2
2	-1	3	3	4		1	4	2	4	3	4	4	4	4	4	3	3	2	3,33333333333333	2,5	3	4	3,5
2	-1	3	1	2		3	3	3	3	3	3	3	3	3	3	3	3	2	2	3	3	3	3
2	1	4	4	4		5	5	4	5	4	4	5	5	5	5	5	5	2	4	5	4,33333333333333	4,66666666666667	5
2	6	5	5	5		3	3	3	3	3	2	2	2	2	2	2	2	2	5	3	3	2	2
2	-1	3	3	3		4	4	4	4	4	5	5	5	5	5	5	5	2	3	4	4	5	5
2	6	4	3	4		3	2	2	2	2	3	3	3	4	3	3	3	2	3,66666666666667	2,5	2	3	3,25
1	6	3	5	4		2	4	3	3	4	5	5	4	4	5	4	4	2	4	3	3,33333333333333	4,66666666666667	4,25
-9		-9	-9	-9		-9	-9	-9	-9	-9	-9	-9	-9	-9	-9	-9	-9	3
1		5	5	5		4	4	3	4	3	5	5	5	4	4	4	4	3	5	4	3,33333333333333	5	4
1		3	3	4		3	3	3	3	3	3	3	3	3	3	3	3	3	3,33333333333333	3	3	3	3
2		2	3	2		5	4	2	2	4	3	4	5	5	4	3	4	3	2,33333333333333	4,5	2,66666666666667	4	4
1		4	4	4		3	3	2	3	3	3	4	3	4	4	4	3	3	4	3	2,66666666666667	3,33333333333333	3,75
2		4	4	4		4	3	4	3	4	2	3	3	4	4	4	3	3	4	3,5	3,66666666666667	2,66666666666667	3,75
1		3	4	4	Nutzen von wissenschaftlichen Datenbanken, darauf achten Quellen von offizielle Seiten (z.B Statistisches Bundesamt) zu verwende	4	3	3	3	4	5	3	4	3	3	4	2	3	3,66666666666667	3,5	3,33333333333333	4	3
2		4	4	4	Search-string; verschiedene Suchmaschinen (scholar.google, pubmed); Stichwortgenerierung via ChatGpt	4	3	2	3	3	4	3	4	2	4	4	3	3	4	3,5	2,66666666666667	3,66666666666667	3,25
1		3	4	5	Phrasensuche; innerhalb guter Quellen auf neue Quellen zugreifen	4	4	2	3	4	5	4	4	3	4	5	3	3	4	4	3	4,33333333333333	3,75
1		3	3	4	systematische Literaturrecherche (10 Schritte Refhunter)	3	3	3	2	2	4	4	4	4	4	3	3	3	3,33333333333333	3	2,33333333333333	4	3,5
1		3	3	3	bspw. bei Literaturrecherche: mittels Hochschulbibliothekkatalog Filter setzen, ggf. dann ich Datenbanken spezifische Einschluss	3	2	1	2	2	4	4	4	3	4	3	3	3	3	2,5	1,66666666666667	4	3,25
1		4	4	4		5	2	1	1	1	4	4	4	3	2	5	2	3	4	3,5	1	4	3
-9																		3
1		4	5	5		4	4	3	4	3	4	5	4	4	4	3	3	3	4,66666666666667	4	3,33333333333333	4,33333333333333	3,5
1		3	4	4		4	3	3	2	2	2	3	3	5	4	4	4	3	3,66666666666667	3,5	2,33333333333333	2,66666666666667	4,25
1		3	3	2		4	4	2	1	1	2	1	2	3	2	3	3	3	2,66666666666667	4	1,33333333333333	1,66666666666667	2,75
1		3	4	3		4	3	2	2	2	4	4	4	4	4	4	4	3	3,33333333333333	3,5	2	4	4
1		4	4	4	Schlagwörter, Stichwörter, Boolesche Operatoren (AND, OR, NOT) bei PubMed zum Beispiel	3	2	2	3	2	3	2	4	4	4	4	4	3	4	2,5	2,33333333333333	3	4
1		4	3	4		4	4	3	1	4	4	4	4	5	4	3	3	3	3,66666666666667	4	2,66666666666667	4	3,75
1		3	4	4	Schlagwortsuche, Suche mit Booleschen Operatoren	2	3	1	1	2	3	2	2	2	3	2	2	3	3,66666666666667	2,5	1,33333333333333	2,33333333333333	2,25
1		4	4	5	Datenbankrecherche	3	4	2	3	4	5	2	3	3	4	3	3	3	4,33333333333333	3,5	3	3,33333333333333	3,25
1		4	4	5		3	3	1	1	1	2	2	2	3	3	2	2	3	4,33333333333333	3	1	2	2,5
2		3	3	2		2	4	2	1	2	5	2	3	2	4	3	-9	3	2,66666666666667	3	1,66666666666667	3,33333333333333
1		3	3	4		2	2	3	1	1	2	2	2	2	2	2	2	3	3,33333333333333	2	1,66666666666667	2	2
2		4	4	5		3	4	4	3	4	5	4	4	4	4	4	4	3	4,33333333333333	3,5	3,66666666666667	4,33333333333333	4
1		1	1	1		1	2	1	1	1	2	1	1	3	2	2	1	3	1	1,5	1	1,33333333333333	2
2		2	3	3		3	3	2	2	2	2	2	2	2	2	2	2	3	2,66666666666667	3	2	2	2
1		3	3	3		4	4	3	3	3	3	3	4	4	4	2	2	3	3	4	3	3,33333333333333	3
1		5	4	4	Verwendung von Suchbegriffen und Suchoperatoren, Review, bei Bedarf auch systematic Review	4	3	4	3	2	2	3	4	4	4	4	3	3	4,33333333333333	3,5	3	3	3,75
1		3	3	3		3	4	2	2	3	4	3	3	3	2	2	2	3	3	3,5	2,33333333333333	3,33333333333333	2,25
-9		3	4	3		3	2	2	1	3	3	4	4	4	4	4	2	3	3,33333333333333	2,5	2	3,66666666666667	3,5
1		5	4	5	Schneeball-Methode in der freien Suche, Such-Strink für Datenbanken, Hintergrundrecherchen zur Prüfung der Stichhaltigkeit von	4	4	3	2	3	4	3	4	5	4	3	3	3	4,66666666666667	4	2,66666666666667	3,66666666666667	3,75
1		5	5	5	Systematische Literaturrecherche, selektive Literaturrecherche	4	5	4	4	4	5	4	4	3	4	4	4	3	5	4,5	4	4,33333333333333	3,75
1		3	3	3		3	3	2	2	2	4	3	3	4	3	3	3	3	3	3	2	3,33333333333333	3,25
1		3	3	3		4	4	2	2	3	3	3	4	3	4	3	4	3	3	4	2,33333333333333	3,33333333333333	3,5
1		4	4	4		4	4	3	3	4	4	4	4	4	4	4	3	3	4	4	3,33333333333333	4	3,75
1		3	4	4		3	1	1	1	2	2	3	3	3	4	4	1	3	3,66666666666667	2	1,33333333333333	2,66666666666667	3
1		3	2	2	Suchstring	3	3	1	1	1	2	3	3	3	3	4	2	3	2,33333333333333	3	1	2,66666666666667	3
1		4	4	4	Suche von Schlagworten, Verwendung der Boole'schen Operatoren, Verwendung von Platzhaltern	4	3	2	3	3	3	4	3	4	4	3	4	3	4	3,5	2,66666666666667	3,33333333333333	3,75
1		4	4	3	Suchstring in Datenbanken (inkl. Operatoren), Filter, Ein- und Ausschlusskriterien, PICO-Schema, RefHunter, etc.	4	4	2	2	3	2	3	2	4	3	4	2	3	3,66666666666667	4	2,33333333333333	2,33333333333333	3,25
1		4	4	4		4	3	2	1	3	4	4	4	4	4	4	4	3	4	3,5	2	4	4
2		5	4	5	Schlagwortsuche;<br>Boolesche Operatoren;<br>Synonyme	4	3	4	3	4	4	4	3	3	4	3	3	3	4,66666666666667	3,5	3,66666666666667	3,66666666666667	3,25
1		3	3	3		3	3	2	3	2	4	3	3	2	3	2	2	3	3	3	2,33333333333333	3,33333333333333	2,25
2		3	4	5	KI, für das Zeitalter der Manuell-Suche wird schon seit mind 3J das Requiem angestimmt	2	3	1	2	1	4	4	4	5	4	4	4	3	4	2,5	1,33333333333333	4	4,25
1		5	4	5		4	4	2	2	2	3	3	3	4	4	4	4	3	4,66666666666667	4	2	3	4
1		4	4	4	z. B. systematische Literaturrecherche; Verwendung von Stich- und Schlagwörtern; Schneeballsystem	3	2	3	3	2	4	4	4	3	4	3	3	3	4	2,5	2,66666666666667	4	3,25
1		4	4	4		4	4	3	3	4	4	4	4	5	5	4	4	3	4	4	3,33333333333333	4	4,5
1		3	2	3		3	2	1	2	3	4	3	2	2	3	4	2	3	2,66666666666667	2,5	2	3	2,75
1		4	3	4	Stichwortsuche, Schneeballsystem	5	4	3	2	3	5	3	3	3	4	3	2	3	3,66666666666667	4,5	2,66666666666667	3,66666666666667	3
