# Supplementary material for: Self-assessed vs. reported digital competence among health students in Germany, Ukraine and Kazakhstan: a DigComp 2.2–based cross-sectional study
Source: Front Health Serv. 2025 Nov 26;5:1673120. doi: 10.3389/frhs.2025.1673120 (PMC12689590; doi:10.3389/frhs.2025.1673120)
Supplement: Supplementary file 3 [file Table1.xlsx]

## Sheet: Sheet1
Descriptive and sensitivity analysis
Item	Country	N	Mean	SD	SE	95% CI of mean		min	max	Cohen's d			Kruskal-Wallis-Test	Gepoolte SD	Mann-Whitney-Test, Bonferroni
						lower limit	upper limit			KAZ	UK	D			KAZ	UK
D1: use advanced search strategies to narrow down a search query on the internet.	KAZ	54	3.7037	1.34065	0.182439	3.33778	4.06963	1	5		0.166362		0.214	1.15116		0.269
	UK	164	3.5122	1.08242	0.0845227	3.34529	3.6791	1	5			0.0190193		1.03683
	D	47	3.53191	0.855953	0.124854	3.2806	3.78323	1	5	0.0199785				1.14133	0.521	1
	Total	265	3.55472	1.10347	0.0677854	3.42125	3.68819	1	5
D1: explain the reliability of information from the internet by means of criteria.	KAZ	53	3.83019	1.2517	0.171935	3.48518	4.1752	1	5		0.320777		0.043	1.18141		0.036
	UK	164	3.45122	1.15809	0.0904314	3.27265	3.62979	1	5			0.133233		1.08475
	D	47	3.59574	0.770646	0.11241	3.36947	3.82201	1	5	0.0405407				1.05362	0.477	1
	Total	264	3.55303	1.12567	0.0692804	3.41662	3.68945	1	5
D1: adapt search strategies on the Internet to my personal needs.	KAZ	54	3.61111	1.37932	0.187701	3.23463	3.98759	1	5		0.043768		0.846	1.17587		1
	UK	163	3.66258	1.10118	0.0862513	3.49225	3.8329	1	5			0.0960688		1.07611
	D	47	3.76596	0.982737	0.143347	3.47741	4.0545	1	5	0.0788429				1.21131	1	1
	Total	264	3.67045	1.14089	0.070217	3.5322	3.80871	1	5
D2: distinguish which tools are suitable for creating and managing content together.	KAZ	54	3.48148	1.34221	0.182652	3.11513	3.84784	1	5		0.199477		0.124	1.122		0.205
	UK	163	3.25767	1.03988	0.0814495	3.09683	3.41851	1	5			0.210985		0.997304
	D	47	3.46809	0.830167	0.121092	3.22434	3.71183	1	5	0.112204				1.13344	1	0.552
	Total	264	3.34091	1.07745	0.0663127	3.21034	3.47148	1	5
D2: cope with unforeseen difficulties when using communication tools.	KAZ	54	3.44444	1.36902	0.1863	3.07077	3.81811	1	5		0.0184146		0.356	1.14754		1
	UK	163	3.42331	1.06514	0.0834279	3.25857	3.58806	1	5			0.206772		1.01826
	D	47	3.21277	0.832392	0.121417	2.96837	3.45717	1	5	0.154085				1.15122	0.538	0.627
	Total	264	3.39015	1.09755	0.0675496	3.25714	3.52316	1	5
D3: use advanced formatting tools (e.g. mail merge, macros, etc.).	KAZ	54	3.09259	1.43104	0.19474	2.70199	3.48319	1	5		0.141087		0.002	1.21812		1
	UK	164	2.92073	1.14036	0.0890473	2.7449	3.09657	1	5			0.549845		1.0941
	D	47	2.31915	0.911434	0.132946	2.05154	2.58676	1	4	0.43524				1.21751	0.003	0.004
	Total	265	2.84906	1.19336	0.0733073	2.70472	2.9934	1	5
D3: know how to apply licences and copyrights.	KAZ	54	2.92593	1.51535	0.206213	2.51231	3.33954	1	5		0.000723397		0.003	1.24875		1
	UK	164	2.92683	1.14881	0.0897071	2.74969	3.10397	1	5			0.628989		1.10143
	D	47	2.23404	0.913968	0.133316	1.96569	2.50239	1	4	0.447973				1.2718	0.033	0.002
	Total	265	2.80377	1.22133	0.0750258	2.65605	2.9515	1	5
D3: determine the most appropriate (operating) instructions for a computer tool in a specific task.	KAZ	53	3.32075	1.38361	0.190053	2.93939	3.70212	1	5		0.171593		0.011	1.15421		0.757
	UK	163	3.1227	1.07021	0.0838252	2.95717	3.28823	1	5			0.45827		1.05702
	D	47	2.6383	1.00921	0.147208	2.34198	2.93461	1	4	0.358153				1.22224	0.011	0.047
	Total	263	3.07605	1.14665	0.0707055	2.93682	3.21527	1	5
D4: configure/change security settings of my digital devices.	KAZ	54	3.7963	1.20345	0.163769	3.46782	4.12477	1	5		0.233995		0.206	1.16202		0.322
	UK	164	3.52439	1.14822	0.0896613	3.34734	3.70144	1	5			0.0311287		1.12528
	D	47	3.48936	1.03991	0.151686	3.18403	3.79469	2	5	0.074507				1.13041	0.358	1
	Total	265	3.57358	1.14286	0.070205	3.43535	3.71182	1	5
D4: distinguish security risks in different digital environments.	KAZ	53	3.43396	1.3084	0.179722	3.07332	3.7946	1	5		0.132111		0.556	1.20786		0.96
	UK	164	3.27439	1.17398	0.0916727	3.09337	3.45541	1	5			0.0359625		1.12194
	D	47	3.23404	0.913968	0.133316	2.96569	3.50239	1	5	0.0571741				1.14037	1	1
	Total	264	3.29924	1.15913	0.0713393	3.15877	3.43971	1	5
D4: determine the most appropriate way to protect privacy in digital environments.	KAZ	54	3.5	1.34234	0.18267	3.13361	3.86639	1	5		0.180744		0.368	1.21449		0.48
	UK	164	3.28049	1.16991	0.0913549	3.1001	3.46088	1	5			0.0731037		1.11095
	D	47	3.3617	0.87042	0.126964	3.10614	3.61727	1	5	0.019242				1.14747	1	1
	Total	265	3.33962	1.16032	0.0712778	3.19928	3.47997	1	5
D5: avoid health problems (physical and mental) in digital environments.	KAZ	52	3.48077	1.30595	0.181103	3.11719	3.84435	1	5		0.0367242		0.873	1.10835		1
	UK	163	3.52147	1.03838	0.0813325	3.36086	3.68208	1	5			0.0528343		1.01047
	D	47	3.46809	0.905324	0.132055	3.20227	3.7339	2	5	0.0315164				1.13375	1	1
	Total	262	3.50382	1.07121	0.0661797	3.3735	3.63413	1	5
D5: choose the right application for myself and for others to solve a problem.	KAZ	53	3.75472	1.26955	0.174386	3.40479	4.10465	1	5		0.224552		0.096	1.08002		0.091
	UK	164	3.5122	1.01212	0.0790334	3.35613	3.66826	1	5			0.0648928		0.959628
	D	47	3.57447	0.74439	0.10858	3.35591	3.79303	2	5	0.00236571				1.05608	0.553	1
	Total	264	3.57197	1.02929	0.0633485	3.44723	3.6967	1	5
D5: identify digital competence development needs for myself or another person.	KAZ	52	3.5	1.2446	0.172594	3.1535	3.8465	1	5		0.156635		0.446	1.0771		0.613
	UK	163	3.33129	1.01868	0.0797896	3.17373	3.48885	1	5			0.0310969		0.978032
	D	47	3.3617	0.818948	0.119456	3.12125	3.60215	2	5	0.00801261				1.06418	1	1
	Total	262	3.37023	1.03407	0.0638851	3.24443	3.49602	1	5
D5: adapt digital technologies/services to better fulfil social responsibilities.	KAZ	52	3.59615	1.20879	0.167628	3.25963	3.93268	1	5		0.226341		0.003	1.116		0.245
	UK	163	3.34356	1.08514	0.084995	3.17572	3.5114	1	5			0.433577		1.04308
	D	46	2.8913	0.875043	0.129018	2.63145	3.15116	1	4	0.396899				1.06544	0.002	0.038
	Total	261	3.31418	1.09586	0.0678322	3.18061	3.44775	1	5
