# Supplementary material for: Self-assessed vs. reported digital competence among health students in Germany, Ukraine and Kazakhstan: a DigComp 2.2–based cross-sectional study
Source: Front Health Serv. 2025 Nov 26;5:1673120. doi: 10.3389/frhs.2025.1673120 (PMC12689590; doi:10.3389/frhs.2025.1673120)
Supplement: Supplementary file 4 [file Table2.xlsx]

## Sheet: ANOVA
ANOVA
		sum of squares	df	means of the squares	F	Sig.
D1: use advanced search strategies to narrow down a search query on the internet.	Between groups	1.51961	2	0.759804	0.622212	0.537547
	Within groups	319.937	262	1.22113
	Total	321.457	264
D1: explain the reliability of information from the internet by means of criteria.	Between groups	5.85697	2	2.92849	2.33456	0.0988729
	Within groups	327.401	261	1.25441
	Total	333.258	263
D1: adapt search strategies on the Internet to my personal needs.	Between groups	0.628962	2	0.314481	0.240209	0.786637
	Within groups	341.701	261	1.3092
	Total	342.33	263
D2: distinguish which tools are suitable for creating and managing content together.	Between groups	2.95666	2	1.47833	1.2761	0.280859
	Within groups	302.362	261	1.15847
	Total	305.318	263
D2: cope with unforeseen difficulties when using communication tools.	Between groups	1.81731	2	0.908655	0.752892	0.472022
	Within groups	314.997	261	1.20689
	Total	316.814	263
D3: use advanced formatting tools (e.g. mail merge, macros, etc.).	Between groups	17.2429	2	8.62147	6.29692	0.00213293
	Within groups	358.719	262	1.36916
	Total	375.962	264
D3: know how to apply licences and copyrights.	Between groups	18.545	2	9.27252	6.47406	0.00180144
	Within groups	375.251	262	1.43226
	Total	393.796	264
D3: determine the most appropriate (operating) instructions for a computer tool in a specific task.	Between groups	12.5348	2	6.26742	4.90905	0.00807787
	Within groups	331.944	260	1.27671
	Total	344.479	262
D4: configure/change security settings of my digital devices.	Between groups	3.40872	2	1.70436	1.30795	0.272134
	Within groups	341.406	262	1.30308
	Total	344.815	264
D4: distinguish security risks in different digital environments.	Between groups	1.26301	2	0.631505	0.468118	0.626705
	Within groups	352.097	261	1.34903
	Total	353.36	263
D4: determine the most appropriate way to protect privacy in digital environments.	Between groups	1.98534	2	0.992669	0.735833	0.480094
	Within groups	353.449	262	1.34904
	Total	355.434	264
D5: avoid health problems (physical and mental) in digital environments.	Between groups	0.13844	2	0.0692198	0.059888	0.941883
	Within groups	299.358	259	1.15582
	Total	299.496	261
D5: choose the right application for myself and for others to solve a problem.	Between groups	2.35628	2	1.17814	1.113	0.330127
	Within groups	276.276	261	1.05853
	Total	278.633	263
D5: identify digital competence development needs for myself or another person.	Between groups	1.12629	2	0.563146	0.524731	0.592342
	Within groups	277.961	259	1.07321
	Total	279.088	261
D5: adapt digital technologies/services to better fulfil social responsibilities.	Between groups	12.5011	2	6.25053	5.38018	0.00513841
	Within groups	299.736	258	1.16177
	Total	312.238	260

## Sheet: ANOVA_effect_sizes
ANOVA effect sizes a,b
		point estimate	95% Konfidenzintervall
			lower	upper
D1: use advanced search strategies to narrow down a search query on the internet.	Eta-squared	0.00472725	0	0.028385
	Epsilon-squared	-0.00287025	-0.00763359	0.0209681
	Omega-squared, fixed effect	-0.00285939	-0.00760456	0.0208906
	Omega-squared, random effect	-0.00142765	-0.00378788	0.0105556
D1: explain the reliability of information from the internet by means of criteria.	Eta-squared	0.0175749	0	0.0559563
	Epsilon-squared	0.0100468	-0.00766284	0.0487222
	Omega-squared, fixed effect	0.0100091	-0.00763359	0.0485466
	Omega-squared, random effect	0.00502971	-0.00380228	0.0248772
D1: adapt search strategies on the Internet to my personal needs.	Eta-squared	0.0018373	0	0.0179499
	Epsilon-squared	-0.00581146	-0.00766284	0.0104246
	Omega-squared, fixed effect	-0.00578931	-0.00763359	0.0103855
	Omega-squared, random effect	-0.0028863	-0.00380228	0.00521986
D2: distinguish which tools are suitable for creating and managing content together.	Eta-squared	0.00968386	0	0.0405805
	Epsilon-squared	0.00209523	-0.00766284	0.0332287
	Omega-squared, fixed effect	0.00208731	-0.00763359	0.033107
	Omega-squared, random effect	0.00104475	-0.00380228	0.0168321
D2: cope with unforeseen difficulties when using communication tools.	Eta-squared	0.00573619	0	0.0312239
	Epsilon-squared	-0.00188268	-0.00766284	0.0238004
	Omega-squared, fixed effect	-0.00187554	-0.00763359	0.0237123
	Omega-squared, random effect	-0.000936891	-0.00380228	0.0119984
D3: use advanced formatting tools (e.g. mail merge, macros, etc.).	Eta-squared	0.0458635	0.00664196	0.0996311
	Epsilon-squared	0.03858	-0.000940923	0.0927581
	Omega-squared, fixed effect	0.03844	-0.000937369	0.0924404
	Omega-squared, random effect	0.0195967	-0.000468465	0.04846
D3: know how to apply licences and copyrights.	Eta-squared	0.047093	0.0071984	0.101343
	Epsilon-squared	0.0398189	-0.000380234	0.0944829
	Omega-squared, fixed effect	0.0396746	-0.000378799	0.09416
	Omega-squared, random effect	0.0202388	-0.000189363	0.049406
D3: determine the most appropriate (operating) instructions for a computer tool in a specific task.	Eta-squared	0.0363878	0.00269608	0.0862507
	Epsilon-squared	0.0289754	-0.00497549	0.0792219
	Omega-squared, fixed effect	0.0288684	-0.00495648	0.0789444
	Omega-squared, random effect	0.0146456	-0.00247211	0.0410943
D4: configure/change security settings of my digital devices.	Eta-squared	0.00988563	0	0.0409474
	Epsilon-squared	0.00232751	-0.00763359	0.0336264
	Omega-squared, fixed effect	0.00231874	-0.00760456	0.0335037
	Omega-squared, random effect	0.00116072	-0.00378788	0.0170373
D4: distinguish security risks in different digital environments.	Eta-squared	0.00357429	0	0.02488
	Epsilon-squared	-0.00406116	-0.00766284	0.0174079
	Omega-squared, fixed effect	-0.00404571	-0.00763359	0.0173431
	Omega-squared, random effect	-0.00201877	-0.00380228	0.00874739
D4: determine the most appropriate way to protect privacy in digital environments.	Eta-squared	0.00558567	0	0.0307668
	Epsilon-squared	-0.00200528	-0.00763359	0.023368
	Omega-squared, fixed effect	-0.0019977	-0.00760456	0.0232819
	Omega-squared, random effect	-0.000997851	-0.00378788	0.0117781
D5: avoid health problems (physical and mental) in digital environments.	Eta-squared	0.000462242	0	0.00659315
	Epsilon-squared	-0.0072562	-0.00772201	-0.00107794
	Omega-squared, fixed effect	-0.0072283	-0.00769231	-0.00107382
	Omega-squared, random effect	-0.00360114	-0.00383142	-0.000536623
D5: choose the right application for myself and for others to solve a problem.	Eta-squared	0.0084566	0	0.0378595
	Epsilon-squared	0.000858564	-0.00766284	0.0304868
	Omega-squared, fixed effect	0.000855314	-0.00763359	0.0303748
	Omega-squared, random effect	0.00042784	-0.00380228	0.0154216
D5: identify digital competence development needs for myself or another person.	Eta-squared	0.00403562	0	0.0264633
	Epsilon-squared	-0.00365522	-0.00772201	0.0189456
	Omega-squared, fixed effect	-0.00364122	-0.00769231	0.0188747
	Omega-squared, random effect	-0.0018173	-0.00383142	0.00952726
D5: adapt digital technologies/services to better fulfil social responsibilities.	Eta-squared	0.040037	0.00399377	0.0917882
	Epsilon-squared	0.0325954	-0.00372721	0.0847478
	Omega-squared, fixed effect	0.0324746	-0.00371288	0.0844505
	Omega-squared, random effect	0.0165053	-0.001853	0.0440869
a. Eta-squared and epsilon-squared are estimated based on the fixed effects model.
b. Negative but less biased estimates are retained, not rounded up to zero.

## Sheet: ANOVA_posthoc
Multiple comparisons
Games-Howell
dependent variable	(I) Country	(J) Country	Mean difference (I-J)	Standard error	Sig.	95% confidence interval
						lower limit	upper limit
D1: use advanced search strategies to narrow down a search query on the internet.	KAZ	UK	0.191509	0.201068	0.60897	-0.289011	0.672028
		D	0.171789	0.221071	0.718002	-0.354929	0.698507
	UK	KAZ	-0.191509	0.201068	0.60897	-0.672028	0.289011
		D	-0.0197198	0.150773	0.990614	-0.378874	0.339434
	D	KAZ	-0.171789	0.221071	0.718002	-0.698507	0.354929
		UK	0.0197198	0.150773	0.990614	-0.339434	0.378874
D1: explain the reliability of information from the internet by means of criteria.	KAZ	UK	0.378969	0.194266	0.131112	-0.08467	0.842608
		D	0.234444	0.205421	0.491451	-0.255298	0.724186
	UK	KAZ	-0.378969	0.194266	0.131112	-0.842608	0.08467
		D	-0.144525	0.14427	0.577297	-0.487222	0.198172
	D	KAZ	-0.234444	0.205421	0.491451	-0.724186	0.255298
		UK	0.144525	0.14427	0.577297	-0.198172	0.487222
D1: adapt search strategies on the Internet to my personal needs.	KAZ	UK	-0.0514656	0.20657	0.966376	-0.545186	0.442255
		D	-0.154846	0.236178	0.789632	-0.717145	0.407452
	UK	KAZ	0.0514656	0.20657	0.966376	-0.442255	0.545186
		D	-0.103381	0.167295	0.810725	-0.50269	0.295929
	D	KAZ	0.154846	0.236178	0.789632	-0.407452	0.717145
		UK	0.103381	0.167295	0.810725	-0.295929	0.50269
D2: distinguish which tools are suitable for creating and managing content together.	KAZ	UK	0.223813	0.19999	0.505372	-0.254359	0.701985
		D	0.0133964	0.219146	0.997942	-0.508868	0.535661
	UK	KAZ	-0.223813	0.19999	0.505372	-0.701985	0.254359
		D	-0.210416	0.145936	0.323907	-0.558088	0.137256
	D	KAZ	-0.0133964	0.219146	0.997942	-0.535661	0.508868
		UK	0.210416	0.145936	0.323907	-0.137256	0.558088
D2: cope with unforeseen difficulties when using communication tools.	KAZ	UK	0.0211316	0.204127	0.99411	-0.466908	0.509171
		D	0.231678	0.222373	0.552609	-0.298351	0.761708
	UK	KAZ	-0.0211316	0.204127	0.99411	-0.509171	0.466908
		D	0.210547	0.147317	0.330139	-0.140289	0.561382
	D	KAZ	-0.231678	0.222373	0.552609	-0.761708	0.298351
		UK	-0.210547	0.147317	0.330139	-0.561382	0.140289
D3: use advanced formatting tools (e.g. mail merge, macros, etc.).	KAZ	UK	0.171861	0.214133	0.702567	-0.339967	0.683689
		D	,773*	0.235793	0.00416097	0.211641	1.33525
	UK	KAZ	-0.171861	0.214133	0.702567	-0.683689	0.339967
		D	,602*	0.160013	0.000868441	0.22035	0.982816
	D	KAZ	-,773*	0.235793	0.00416097	-1.33525	-0.211641
		UK	-,602*	0.160013	0.000868441	-0.982816	-0.22035
D3: know how to apply licences and copyrights.	KAZ	UK	-0.000903342	0.224881	0.999991	-0.538751	0.536945
		D	,692*	0.245555	0.0162769	0.106559	1.27721
	UK	KAZ	0.000903342	0.224881	0.999991	-0.536945	0.538751
		D	,693*	0.160688	0.000119898	0.309976	1.0756
	D	KAZ	-,692*	0.245555	0.0162769	-1.27721	-0.106559
		UK	-,693*	0.160688	0.000119898	-1.0756	-0.309976
D3: determine the most appropriate (operating) instructions for a computer tool in a specific task.	KAZ	UK	0.198055	0.207718	0.608426	-0.298853	0.694964
		D	,682*	0.240396	0.0151687	0.110036	1.25488
	UK	KAZ	-0.198055	0.207718	0.608426	-0.694964	0.298853
		D	,484*	0.169402	0.0148628	0.0796899	0.889113
	D	KAZ	-,682*	0.240396	0.0151687	-1.25488	-0.110036
		UK	-,484*	0.169402	0.0148628	-0.889113	-0.0796899
D4: configure/change security settings of my digital devices.	KAZ	UK	0.271906	0.186706	0.316978	-0.173292	0.717104
		D	0.306935	0.223224	0.357876	-0.22422	0.83809
	UK	KAZ	-0.271906	0.186706	0.316978	-0.717104	0.173292
		D	0.0350285	0.176204	0.978455	-0.385669	0.455726
	D	KAZ	-0.306935	0.223224	0.357876	-0.83809	0.22422
		UK	-0.0350285	0.176204	0.978455	-0.455726	0.385669
D4: distinguish security risks in different digital environments.	KAZ	UK	0.159572	0.201752	0.709654	-0.322139	0.641283
		D	0.19992	0.22377	0.645802	-0.33305	0.732889
	UK	KAZ	-0.159572	0.201752	0.709654	-0.641283	0.322139
		D	0.0403477	0.161793	0.966311	-0.344956	0.425651
	D	KAZ	-0.19992	0.22377	0.645802	-0.732889	0.33305
		UK	-0.0403477	0.161793	0.966311	-0.425651	0.344956
D4: determine the most appropriate way to protect privacy in digital environments.	KAZ	UK	0.219512	0.20424	0.53238	-0.268101	0.707125
		D	0.138298	0.222459	0.808632	-0.391664	0.66826
	UK	KAZ	-0.219512	0.20424	0.53238	-0.707125	0.268101
		D	-0.0812143	0.156415	0.86215	-0.453427	0.290998
	D	KAZ	-0.138298	0.222459	0.808632	-0.66826	0.391664
		UK	0.0812143	0.156415	0.86215	-0.290998	0.453427
D5: avoid health problems (physical and mental) in digital environments.	KAZ	UK	-0.0407032	0.198527	0.9771	-0.515706	0.434299
		D	0.0126841	0.224135	0.998236	-0.521346	0.546714
	UK	KAZ	0.0407032	0.198527	0.9771	-0.434299	0.515706
		D	0.0533873	0.155092	0.936822	-0.316649	0.423424
	D	KAZ	-0.0126841	0.224135	0.998236	-0.546714	0.521346
		UK	-0.0533873	0.155092	0.936822	-0.423424	0.316649
D5: choose the right application for myself and for others to solve a problem.	KAZ	UK	0.242522	0.19146	0.418361	-0.215335	0.700379
		D	0.180249	0.205427	0.655939	-0.309727	0.670225
	UK	KAZ	-0.242522	0.19146	0.418361	-0.700379	0.215335
		D	-0.062273	0.134298	0.888389	-0.381795	0.257249
	D	KAZ	-0.180249	0.205427	0.655939	-0.670225	0.309727
		UK	0.062273	0.134298	0.888389	-0.257249	0.381795
D5: identify digital competence development needs for myself or another person.	KAZ	UK	0.168712	0.190145	0.649989	-0.286063	0.623486
		D	0.138298	0.209901	0.787828	-0.362018	0.638614
	UK	KAZ	-0.168712	0.190145	0.649989	-0.623486	0.286063
		D	-0.0304138	0.143653	0.975599	-0.372686	0.311858
	D	KAZ	-0.138298	0.209901	0.787828	-0.638614	0.362018
		UK	0.0304138	0.143653	0.975599	-0.311858	0.372686
D5: adapt digital technologies/services to better fulfil social responsibilities.	KAZ	UK	0.252596	0.187945	0.375354	-0.19635	0.701541
		D	,705*	0.21153	0.00351992	0.200983	1.20872
	UK	KAZ	-0.252596	0.187945	0.375354	-0.701541	0.19635
		D	,452*	0.154499	0.0119964	0.0839232	0.820585
	D	KAZ	-,705*	0.21153	0.00351992	-1.20872	-0.200983
		UK	-,452*	0.154499	0.0119964	-0.820585	-0.0839232
*. The difference in means is significant at the 0.05 level.
